# Supplementary material for: Performance Enhancement of Hole Transport Layer-Free Carbon-Based CsPbIBr2 Solar Cells through the Application of Perovskite Quantum Dots
Source: Nanomaterials (Basel). 2024 Oct 14;14(20):1651. doi: 10.3390/nano14201651 (PMC11510122; doi:10.3390/nano14201651)
Supplement: Supplementary file 1 [file nanomaterials-14-01651-s001.zip]

Archive with 1 entries (1 files):
- nanomaterials-3210620-supplementary.pdf
